# Supplementary material for: Identification of COS markers specific for Thinopyrum elongatum chromosomes preliminary revealed high level of macrosyntenic relationship between the wheat and Th. elongatum genomes
Source: PLoS One. 2018 Dec 12;13(12):e0208840. doi: 10.1371/journal.pone.0208840 (PMC6291125; doi:10.1371/journal.pone.0208840)
Supplement: S1 Table — (XLSX) [file pone.0208840.s006.xlsx]

## Sheet: Metadata
S1 Table. The PCR conditions and the primer sequence's of the COS marker analysis.

## Sheet: Primer sequences
Marker	Wheat homoeologous group	Forward primer	Reverse primer	Ta ( ˚C) for PCR amplification
TR170	I	ATTCCTGTTGATGAGCGGAT	GCTCAACGACTGAGATTCCC	51
TR196	I	GTGAAGCAGCTCAACGAGTG	CCAGTTGCGGTCGGACTC	53
TR218	I	TGTCTCAGAACAACCCCTCC	TCGAGGACCATGTTGACGTA	52
TR574	I	CGTGATTGTCGGAGTCTTGA	CAAAAATCACGTGCAGGAAC	50
TR592	I	GAAATGGCACCTGGAGTGAC	TGCTGCCATTTAACAGCTTG	51
BE443103	I	GTCGAAGAAGAGACGCACG	GCCACATTCATAGCATGTCC	60
726029	I	TCAGAATCTCCATCAGTGCC	AGAAGCTATATGCTGCCACG	59
735941	I	CCTCTGGGTAGATCTCTCGC	GTTGAAGATGACCGCAGC	59
737520	I	GCTACAAGCAGAAGCTGAGG	GTTCAACGATGAGGTCTTCC	58
738964	I	AGATCTCAGGAGGAGGTTGC	AAGATTTGACAAGGATAGGCG	58
743018	I	GCAGCTGGAGTTCTTCTACG	TGCATTAGCTAACTCGGTGC	59
743346	I	GGACTTCGAGATGTCGCC	TCGTGTATCGTGTTCCTAACC	59
744533	I	TGCTAAAGCTGAAGAAACGG	TGTTGTCACAATGATCTGGC	58
744747	I	AATGGGTTAGTTTTTGTTGGG	TAGCCAGATCTTCAGCAAGC	58
757212	I	AAGCACGTGATTGCCTTCTC	TTCTTTAAATTTACCAGCAGCAAC	60
1J	I	AAGATTGATGGAGAACCTGGAGACT	GAGATTGTAACTGTTGCATGCAGGT	55
TR143	II	CCAGAGAGATCTTGAAGTCATC	TTCAGCCAGTCTTCTCTGCAG	52
TR146	II	GGACAGGTTCTACAGGCAGAG	CTCTGCGGATTTGGTACTTTC	52
TR248	II	GTCTCCTCCGACGTGCTC	GAAGTTACGGCCAAGGATCA	53
TR390	II	ATTGCTATCATGAGCCACCC	CAACATTGTGAGAATAGGAACAACA	50
TR416	II	CTTGGTGCTGAAAGACTCCG	TCTACAGCTTTGCCATGACG	52
TR430	II	AGCCTAAGCCTCAACCCATT	TCCTTGGTGGCATGATGATA	51
TR636	II	GCAGCAATTGAGGCTATGGT	ACAGGGCTTGCTTTACCCTT	52
TR725	II	GTCCTTCATCTTCGGGGACT	CGTAGTTCACGCCGTTCAG	52
TR731	II	AGAAAGGAAAAGGGTGGCAT	AGGTTCCATTCCAGATGTGC	51
737274	II	AGGCGGTAAGCAGAAAGTGG	CAGAAATTCTCTTGATGCTCG	62
740970	II	AAGTCAAGCTCGCCTTCC	GTAGAAGACGATGAGGTCGC	58
744070	II	CACCTACCTCGTCAACGG	GCCGAGAGCTCGATCAGG	62
746642	II	GTGCTGCTGCCATTACTTTAG	AGCAGCAGCCAATTGAAG	58
757237	II	CTTGAGGAAGGAATCAGACG	CTGAATGAGGTCGTAGGGG	58
2N	II	CTTGATGGAAGCCATCAGCTGCA	CTGGGGCTAATGAAAGCTGAGAAGA	55
2R	II	CTGATGTTGACGAGAAGGTAGACGA	CGTTTCTGGTGTCGTGTCATCTTCA	55
BE423792	II	TGAAGTAGCTGTCGGTGTGG	ATCTAGAGATTCCATTTTCC	60
BE424990	II	CGCAACAAGAGAAGGGAGAC	GGCGACAACAGCGCCAATGA	60
BE442884	II	GTCGTCGTACTCGCACGTT	CTGATCGGCAGAGGCAAAGA	60
BE443185	II	CCAGTAGGCTGGAGCAGAAC	GTGCAAAGGAGACACACGTA	60
BE443423	II	TGTTGTTTGTTCTCGGTGATG	AACAATTGTATTCCTCATGA	60
BE495372	II	GGTAGAAGATGGACGCCTTG	ATCTCCACGAACGAGTCCGG	60
BE443508	II	CCACTACCCAGCGTCCTTT	GCCTATTTCCGTTTTCATTAC	60
BF484675	II	GATCGCAACGATCGAGTACA	GGTTGATTAGCTAGCTATTGAT	60
BF473077	II	GCACGCTTTATTTCCTCCTG	CTTCCACTGGGCATGTTGGT	60
BF201315	II	TGCATGCTCAATGCATCTCT	ATGTGTTGTAACAGATGATC	60
BF293175	II	AACCCATACCCATACGCAAA	ATCATATATATAAGGGTAGG	60
BF293215	II	TGAACTCGGACATCAGCTTG	GCTCGGCGTGCCTGGCGCCG	60
TR4	III	TCAACTTCGGCGACTCCTAC	TACGCATTCAGGTAACGCAG	52
TR60	III	AATGATGTTGGTGCTGTGGTG	ACTTCAGCCACTGATACGTTG	52
TR62	III	ATGTGCTCGAAGATGCTGGAC	TGGTCTCGATGCGGAAGGTTG	55
TR63	III	GTAGATGAGATCCTGCTTGTC	ACTTCACATGCTTGTTGTCTG	49
TR67	III	CAGAGTTTAACGTCAAAGGAC	GGCTGGTACCAGAAATCATAG	48
TR71	III	GAACTCGTTGCTCACTATCTG	AATGCCACTTGTTATCCTGTG	49
TR72	III	CGTCGTACGTCCTTGAAAAG	TGAACTCCGTGTCCATCCAGTC	54
TR73	III	CGCTCATCAAGCAGGACTTC	GAAATCGGCGTTTCTAAGGTC	51
TR76	III	CTATGCCGACAATCCAGAGTG	GTTGTACATCCTTTGCCAACTG	51
TR80	III	GAGAAGCACGCCAACATCATG	TCTGAGCTCCTTGAGGTCGAC	54
TR82	III	GCTTAACACGTCATGTGCATC	GTTTGAGAATGCTTTCTGACC	49
TR85	III	ATAACAATGGTGCCCTCGGAG	GAGTGTGCCGGAGAACCAGGAG	57
TR87	III	AGATGTTTTCTCTGTCATGGTG	TGATAGGTCGGTACTCTGGTG	50
TR96	III	TTTCACCCGGATACACCCATG	CTCGCAGGTCATATAACCTG	53
751053	III	CGAGGCTGACCTTTAGTGG	AAATTTCCAGGGCATTTAGC	58
752685	III	GCAACATGAACCACTGGG	AATGCCTTGTGCAGTGGC	60
755442	III	GCTCGTCTTGCATTTTGG	GGCTGCGTATCTTTCTTGG	59
756059	III	TACTGGAAGCGGTTGTAAGG	CTGAAAGATGTTTGCTTCCG	58
757460	III	AGTTCTACGACCACTCGTGC	CTGATGGAGTTCTTGTTGGG	58
767527	III	CACAGTTGATTGCACGTAGG	TCTGCTGAAGAAATCAAGGC	58
803223	III	TGAAGCTCCTGAGGTACTCG	TCCTCTCGTACTTGGAGTGC	58
805553	III	CTCTGCTACAAGAAGTGGGC	ATGAGCAGGTTGAAGTGAGG	58
TR114	IV	TCAAGGAGGAGTTGTTGACTC	CACGCGAACCTTTGACACATC	52
TR116	IV	TCTGAATTTGCTGCACGCAAG	CTCAACCATCAAAGCCATATC	51
TR118	IV	GAATGGTCTTTAATGAAGAGGG	TGCCATGTCCAAGGAATG	48
TR119	IV	ATGCAGTACGAGAATTTCCTG	CTCCCATTGAGTGTCCAATG	49
TR131	IV	AAAGACCACCTCACCACCGTC	AGTACTGGTCACAGATGTAAC	51
TR133	IV	CATTGAACAGCCTTGGCAATG	TCTGCCAGATACTGTTCAGAC	51
TR634	IV	TGGAGTTGTTGGGGCTACTC	CTTTCAAACCCAGTCCTCCA	52
TR638	IV	CCCCAACTTTCAAGCTCAAG	CCCATCTTGGCATCCTTGTA	50
TR647	IV	CAAATGAGCTATCCAGGCGT	CGAATTTGCAGTCAGATCACA	50
752858	IV	CAGAGTCCATCAAAACCGC	AGGATGAGGAGGTCCTTGG	59
758628	IV	CAACTGTAGCAACATAGGCG	AGCTTGGCGTTAGGAATGG	60
760004	IV	AAGAAGTACGTGGACATCGG	GGTAATTGAACTTGATGGCG	58
765452	IV	CCTCTTTCAGAAGGGAAAGC	GTACACCGCGTAGATGATCC	58
770094	IV	AAAGAAACGATGTAGCAGGC	CTCCCCATATAGAGGATGCC	58
771467	IV	CTTATGCATTTGCTCCTGC	ATATCACGCTCTTGTGGAGC	58
771529	IV	CGGACAATCTGGAGACTAAGC	AGGTCAGATAGTGTGCGAGG	57
4C	IV	GTCCAAGTAGAAAGCATGCTCCGA	GGCCCTGTCACAATCCTCAACT	55
TR128	V	TCTGAAGAAACCTGGAGGATC	ATTTGCTTTGGGTTGACCAAG	50
TR451	V	GATGAGAAGCACATTGGGGT	CATTGATCCTCCTCTGCCAT	51
TR471	V	AGCCCAGGAGTCTCTTGACA	CTGCTCTTTTGTCCTACCGC	52
TR512	V	TTCCTGATGAAACGAGGAGG	AGCATCCATGTTGAAGGATTG	50
TR513	V	ATCGAGGGTGGCCTTCTTAC	TCATTTGGTTGGAGCTGCTT	52
TR514	V	ATGTGCCCTCCATATTCAGC	GGAACCAAACGGAACATCAT	50
TR757	V	CATGACGGTGGAGAAGTTCA	AGAAGGATGAGCCTCAGCAA	51
TR759	V	TGGCGGTTACACAGTTTGAA	CAGCTGGAACCTCCAATGTT	51
TR764	V	CCGACTCCAAGAAGAGGAGA	CTTTATCTTTGCTCTGGGCG	51
TR766	V	ACACCGAGGAGTCCTACCCT	AACCGTCGATCACCTCAAAG	55
717465	V	TATATTGCTTGGACATTCTTTGG	GTTCACTAGCATGCCTTTCC	49
749645	V	GACTTCATCGACTGGACCG	TGAAGGGGATGTAGATGAGC	51
762599	V	TGCTTTCTACTTGGACTGGG	GCTGCTATACGGCTTACTGC	58
764126	V	TCATCCAACCCTAAGTCTGC	CACTGCAATCTCTTGGAAGG	50
TR88	VI	CTTTTCTGCGCCTCCCTAAG	GTCAATAGTCTTCTTGTGGCAG	49
TR90	VI	AACAGCTCCATGAGCAACTAG	TATCTTGCATGCTCCTCTATG	49
TR91	VI	GCGAAAGCGCAAATCGTTCTC	AAAACGATCACGAAGAGGATG	53
TR92	VI	TTGAATCGCACGCCTTCGGAC	CATGTCATAGCAGGAAGCTTG	54
TR93	VI	TTCAATTGGTCCAGTAGAAGG	GTGTCTGTGTAGCTCCTC	54
TR97	VI	GTTCTGGTCATCCTTGATGAC	TCGCATGCACAACTCCTCAC	54
TR99	VI	CAGACATATCCGAGATTGAAG	GTGCAGCAGTAGGGACAGATG	54
TR101	VI	GGCTAGATGATTCCGGAGGCT	CAAGTGCTGATTGTAGAAGTG	54
TR102	VI	ATGGCCCAGACACTTACTTTG	GATAAGCTCATCTAGTCTGTC	54
TR104	VI	TTGGTCTAGACCATCCTG	TTCGGTTTGATTGAGCCCATG	54
TR105	VI	TTTCTACTGCCAGAGGACATC	GCTGTAAGAGTTAGGATCATC	54
TR106	VI	AACATGATATCCCCTGTGCAC	AATGATGCTACTTTCTCGCTG	54
TR107	VI	CAAGAAGTGGTATTACTACAG	TTGACCTCAATCAGAGCTCAC	54
TR108	VI	TGCCGCTTATTTTTGACCGTG	TCTTGGGTAAGTTGGAAATGC	54
TR110	VI	GTCAAATCTCCAACTTTCCAG	TGAGTGGAAAGCTCTAAGCAC	54
TR112	VI	CCATTGAAAGGAGGATAGCAG	TTCATAGTGCAGTACTTGGAG	54
TR103	VI	CGGCACGCCCAAGGACAC	CTTCGCCAATTGCAGGAC	54
BE426214	VI	CTGGGCTTTACCGTGGATTCAACA	GGTCATCATCATCCTTCTGCGGA	55
BE445667	VI	AACCTGAGCTTGCACTCTCACCT	TCGCCTTGACGTCTCTATGGATGA	56
BE446153	VI	GCTCTTCGAGAGAATGCTGTTCTGA	TGCTGAGCCTGCTGTAGATGCA	56
BE490226	VI	GATTCCTACCAGCTACCAGATGCT	CGTTCCTCCTCAGTGATTCCCAA	54
BE496826	VI	CAGTATACTTCGACGTTCCACTGCT	GAAGGACAACACCTACGTCTACATGT	54
BE591696	VI	CGTATCGTCAGCAATGATGAGCGT	GCCCTGTTTGTTGCTCCAAGTACA	55
724406	VI	GCAGCAATCAAAAGAAATGG	CTCCTCTTCCATTCTCCTCG	51
725983	VI	CTCCTCCTCTGGTCTTCTCC	AGGACGAGAAGTGGCTGC	55
736558	VI	GAGCCGATACAAGTCGTCC	GATCATCCAGGTGAACTTGC	55
739776	VI	CAAGAAGCAGAGCAGAACG	GTGGTGGAGCTTGATCCC	53
741435	VI	GGCATCTTCGTCATCACC	GTGTACAAGTATGCTCCGCC	51
742079	VI	AACCTTCACTCAGTTGCTGC	ACGATGTAACCAACTCTCCG	53
744182	VI	GCTGAGTCATCACCTATCGC	ACTGCTATGCCAACTGAACC	55
745905	VI	AACTACGCCAGTGGAAAGC	TTGCTTTGATAAGCTCAGCC	55
747871	VI	GAACAATGAAGGTTGGTTGC	TTTCCAATCTCTTGTGTCACC	49
749072	VI	GTCTTCACATTGATCCCAGC	TCTCAAGAACCTACCCTGCC	51
750237	VI	ACCCAATACTTAACCCCAGC	ATCCGGTACATGTGGTCG	53
751131	VI	AAGATGGCGACGATGTCC	CTGGACTTGAACTCCTGGC	55
753405	VI	CTTGTAGAATTTCCCAAGCG	GAAGGTGCTTATGGTCATGC	55
753982	VI	GATCCACCGACACCCCAC	GGTTGACCTGGTACATCTCG	55
755465	VI	CACTCTCCCACTCTTCTCCC	CAGTGGTTGCTCTGGATACC	55
756538	VI	GAGAAGAAGAAATCGAGAGCG	CGACTTCTCGAAGACCTGC	50
756643	VI	TCCAACTCCAGATGACCG	AAGTTTTTAAACAAAATAGGCCC	55
757249	VI	CAACGTCATCGTCGAGTACC	TTGAGCTTATCCAGCAAACC	55
760225	VI	GCATCTTCGACAAGTTCACC	TCCTTCTTCTTCTGCTGGG	55
760549	VI	CAGAATAACATCAGACCCGC	AAACTTCCTTGACCTCCTGC	53
765143	VI	GCCTACAGTGAGGAGACCG	TGTCCTCGTAGAACCAGTGC	55
766328	VI	TCGGCGAGTACTACCAGTTC	CCAAATGCCCTCTGCTATC	55
771134	VI	AACTGTTGCCTTTGTTCTGC	GGAAACAAACTGCTTGAACC	55
817780	VI	TCACTGATTTCAGAGTGTGAGG	CTCGGGTGATGAAACAGC	55
BE444403	VI	GATGACGTTCGTGGTTTCTTT	CACCCGACATGGCAAAGGCC	60
BM138382	VI	TCTTCGAACAGAGCTCAGCA	GGCATCCAAATGATCGTGCG	60
BE518349	VI	ATCGGGTACAAGCACCAGTC	GCCGCAGATGGCGCCGAGGC	60
BE497126	VI	CTCGAGATGGACGCAAGAC	AATTCGCTCACCTGCGTATG	60
BE498099	VI	ATCTGTTTACTGCGCGTTCC	CACGGACAAAACAGAAGGAC	60
BF482944	VI	CGGGAATAGGGAGTGACTGA	GCTCTCCAACCGTCGCACTAC	60
BE405680	VI	CTTGGAGGTGGACCATCTGT	CACTTCCCCTCCCCCGAAAA	60
BF292989	VI	CATGGACGGTTTCTTTCTCC	GAGAGGCTTCTCAACCTGGA	60
BF202810	VI	ACGAAGTAGTGGCTGTCGAAGGA	GCTCTTCAACTTCACGGGCAAGAA	54
BF292168	VI	GAACCCAAGGGCGAGATTGACA	ACAGGGATCTCAGATGCATCTCCT	54
BG313802	VI	CTTCTTGTTCCTGCTATGCAGGGA	GCAACCATCCGCGACTTAGCTA	54
BE495143	VI	ACCAACAGTGCCATCACCTCCA	GAGAGGTTGGCTGATCAAGGTGA	54
TR151	VII	GGTATAAGCCAGAGGTTGGTG	AACCGCCAGCGCTTTGGAG	55
TR329	VII	AAGAGCTGTGGTTGTTGGCT	CCTCATTCTTGGTACGCCAT	52
TR335	VII	AGACCACCATCCACGACTTC	AGATGAGCGCCATGTCTTTT	52
TR355	VII	CTGAGGGCAGAGACACACAA	CATCCAACCCTTGAAACAGAA	53
TR453	VII	CAGCGTCGACTACATCCAGA	GGCCAAGTGGTAGTACCTGC	53
TR495	VII	AGTGATGATGGTAGGCGTCC	GTCGTTTGAAAGAGCGCAAT	51
TR738	VII	ATGCCACATGAGAAGCACAG	CATTGATGAGGCATGTGAGC	51
TR749	VII	TTGGAAGTGCTTCAACGACA	CATCATCCACGATTCGACAG	50
741119	VII	GAAGACAATGTGATTTCCCG	AGGGCTGACCGACAACAC	52
753911	VII	CTCTGCTCTCTCGCATCC	CGACCCTTCACGAACTCC	52
754211	VII	CATCAGCCTCTTCTTTTCCC	GAACCACTAGATGTCGCCC	50
759439	VII	AGCAAAGCAAGACTTCATGG	ACTTCTTGTTGCTACCGTGC	51
7C	VII	GCTGGTTGAATCCAGGTGGTGT	CCCAAACCACTTCTTATTGGTGCT	55
