# Supplementary material for: Identification of COS markers specific for Thinopyrum elongatum chromosomes preliminary revealed high level of macrosyntenic relationship between the wheat and Th. elongatum genomes
Source: PLoS One. 2018 Dec 12;13(12):e0208840. doi: 10.1371/journal.pone.0208840 (PMC6291125; doi:10.1371/journal.pone.0208840)
Supplement: S3 Table — (XLSX) [file pone.0208840.s008.xlsx]

## Sheet: Metadata
S3 Table. Results of BLASTn search for COS markers assigned to Thinopyrum elongatum chromosomes in the survey sequence database of hexaploid wheat and the genetic position of the marker-containing scaffolds. The source sequences of the markers were found in Quraishi et al. (2009) and used as queries for BLASTn search using 'Basic search' with default parameters in the central repository wheat sur…

## Sheet: Group 1
	A genome (Ch length (bp): 594102056)												B genome (Ch length (bp): 689851870)												D genome (Ch length (bp): 495453186)
			BLASTn results												BLASTn results												BLASTn results
Marker	bin		Start position (bp)	Score (bit)	Identities (Query length)	Percentage	Expect	Syntenic Th. elongatum group				Marker	bin		Start position (bp)	Score	Identities (Query length)	Percentage	Expect	Syntenic Th. elongatum group				Marker	bin		Start position (bp)	Score	Identities (Query length)	Percentage	Expect	Syntenic Th. elongatum group
c737520	-		66892280	327	236/255	92	8e-87	1	1ES			c737520			109728206	490	254/255	99	2e-135	1	1ES			c737520	-		68445853	351	238/255	93	6e-94	1	1ES
c757212	C-1AL1-0.17		248879477	208	105/105	100	5e-51	1	1EL			c757212	C-1BL6-0.32		278090562	184	102/105	97	8e-44	1	1EL			c757212	1DL4-0.18-0.41		198087389	200	104/105	99	1e-48	1	1EL
TR574	-		279740841	615	319/322	99	1e-172	1	1EL			TR574	-		311427628	955	496/498	99	0	1	1EL			TR574	-		217644495	815	479/498	96	0.0	1	1EL
c744533	1AL1-0.17-0.61		342381202	250	129/130	99	2e-63	1	1EL			c744533	1BL1-0.47-0.69		354223088	242	204/235	86	4e-61	1	1EL			c744533	1DL2-0,41-1.00		258587063	289	206/232	88	2e-75	1	1EL

## Sheet: Group 2
	A genome (Ch length (bp): 780798557)												B genome (Ch length (bp): 801256715)												D genome (Ch length (bp): 651852609)
			BLASTn results												BLASTn results												BLASTn results
Marker	bin		Start position (bp)	Score	Identities (Query length)	Percentage	Expect	Syntenic Th. elongatum group				Marker	bin		Start position (bp)	Score	Identities (Query length)	Percentage	Expect	Syntenic Th. elongatum group				Marker	bin		Start position (bp)	Score	Identities (Query length)	Percentage	Expect	Syntenic Th. elongatum group
TR725	-		69202904	773	463/484	95	0	2	2ES			TR725	-		105688194	918	481/486	98	0	2	2ES			TR725	-		65639210	648	451/490	92	0	2	2ES
2R	-		107383863	426	215/215	100	1e-116	2	2ES			2R	-		160402589	426	215/215	100	1e-116	2	2ES			2R	-		110938900	426	215/215	100	1e-116	2	2ES
TR430	-		122400280	165	125/132	95	2.03e-13	2,6	2ES, 6ES			TR416	-		175633373	165	102/108	94	7e-13	2	2ES			TR416	-		122867401	147	101/110	92	4e-11	2	2ES
TR416	-		127201583	134	102/108	94	2e-13	2	2ES			TR430	-		354084615	156	126/140	90	6e-15	2,6	2ES, 6ES			TR430	-		294965384	143	112/125	90	3e-12	2,6	2ES, 6ES
TR636	-		414989866	392	396/462	85	1e-105	2,6	2EL, 6EL, 6ES			BE443185	-		359130479	926	540/557	97	0	2,6	2EL, 6EL			BE443185	C-2DL3-0.49		309066509	921	544/567	96	0	2,6	2EL, 6EL
BE443185	-		430704558	1005	557/557	100	0	2,6	2EL, 6EL			TR636	-		385568090	361	392/462	84	4e-96	2,6	2EL, 6EL, 6ES			TR636	-		317947598	408	398/462	86	1e-110	2,6	2EL, 6EL, 6ES
TR146	-		526064772	747	384/385	99	0	2,6	2EL, 6EL			TR146	-		461092631	557	351/373	94	1e-155	2,6	2EL, 6EL			TR146	-		389278074	700	378/385	98	0	2,6	2EL, 6EL
BE495372	-		653686219	298	199/223	89	6e-78	2,6	2EL, 6EL			BE495372	-		599665580	358	273/324	84	8e-96	2,6	2EL, 6EL			BE495372	2DL3-0.49-0.76		509953512	324	275/339	81	2e-85	2,6	2EL, 6EL
c744070	C-2AL1-0.85		678372082	293	162/169	95	1e-76	2,6	2EL, 6EL			c744070	C-2BL2-0.36		636481804	254	157/169	92	1e-64	2,6	2EL, 6EL			c744070	2DL_2DL9-0.76-1.00		535108474	278	160/169	94	7e-72	2,6	2EL, 6EL
BE424990	-		705783580	713	404/407	99	0	2,6	2EL, 6EL			BE424990	-		677218319	587	380/417	91	3e-164	2,6	2EL, 6EL			BE424990	2DL9-0.76-1.00		565182387	614	386/417	93	2e-172	2,6	2EL, 6EL
2N	-		705878686	238	126/128	98	2e-59	2,6	2EL, 6EL			2N	-		677807241	254	128/128	100	3e-64	2,6	2EL, 6EL			2N	-	-	565478843	230	122/124	98	4e-57	2,6	2EL, 6EL
c746642	2AL1-0.85-1.00		773181048	212	107/107	100	3e-52	2,6	2EL, 6EL			c746642	2BL6-0.89-1.00		788658562	212	107/107	100	3e-52	2,6	2EL, 6EL			c746642	2DL_2DL9-0.76-1.00		647283149	196	105/107	98	2e-47	2,6	2EL, 6EL

## Sheet: Group 3
	A genome (Ch lenght (bp): 750843639)												B genome (Ch length (bp): 830829764)												D genome (Ch length (bp): 615552423)
			BLASTn results												BLASTn results												BLASTn results
Marker	bin		Start position (bp)	Score	Identities (Query length)	Percentage	Expect	Syntenic Th. elongatum group				Marker	bin		Start position (bp)	Score	Identities (Query length)	Percentage	Expect	Syntenic Th. elongatum group				Marker	bin		Start position (bp)	Score	Identities (Query length)	Percentage	Expect	Syntenic Th. elongatum group
TR82	-		710826801	250	180/198	90	6e-63	5	5EL			TR82	-		765332654	250	180/198	90	6e-63	5	5EL			TR82	-		574823875	250	180/198	90	6e-63	5	5EL
	A genome												B genome												D genome
			BLASTn results												BLASTn results												BLASTn results
Marker	bin		Start position (bp)	Score	Identities (Query length)	Percentage	Expect	Syntenic Th. elongatum group				Marker	bin		Start position (bp)	Score	Identities (Query length)	Percentage	Expect	Syntenic Th. elongatum group				Marker	bin		Subject	Score	Identities (Query length)	Percentage	Expect	Syntenic Th. elongatum group
TR4	-		13410325	934	535/550	97	0	3	Amp			TR4	-		7380403	198	210/244	86	2e-47	3	Amp			TR85	-		6729401	105	103/113	91	2e-19	3	Amp
TR85	-		13518528	102	120/136	88	2e-16	3	Amp			TR85	-		8132772	102	120/136	88	2e-16	3	Amp			TR4	-		6971415	720	502/542	92	0	3	Amp
c755442	3AS4-0.45-1.00		45598297	365	193/196	98	4e-98	3	Amp			c755442	3BS9-0.57-0.78		55735939	389	196/196	100	1e-105	3	Amp			c755442	3DS6-0.55-1.00		33184185	381	195/196	99	1e-103	3	Amp
c752685	3AS4-0.45-1.00		84189859	367	188/189	99	1e-98	3	Amp			c752685	3BS9-0.57-0.78		117928502	375	189/189	100	1e-101	3	Amp			c752685	3DS6-0.55-1.00		71969285	375	189/189	100	1e-101	3	Amp
c756059	3AS4-0.45-1.00		150718564	266	134/134	100	3e-68	3	Amp			c756059	3BS1-0.33-0.57		193614684	232	130/134	97	4e-58	3	Amp			c756059	3DS3-0.24-0.55		135379495	218	128/134	95	6e-54	3	Amp
c767527	C-3AL3-0.42		438602661	430	236/241	97	1e-118	3	Amp			c767527	3BL10-0.50-0.63		423812076	396	225/232	96	1e-107	3	Amp			c767527	C-3DL2-0.27		326700889	476	240/240	100	1e-131	3	Amp
TR63	-		497648712	1023	516/516	100	0	3	Amp			TR63	-		488531907	922	504/516	97	0	3	Amp			TR63	-		374928102	898	501/516	97	0	3	Amp
TR67	-		663437994	301	215/236	91	3e-78	3	Amp			TR62	-		676947169	726	436/460	94	0	3	Amp			TR62	-		514653860	888	448/448	100	0	3	Amp
TR62	-		649544516	428	280/300	93	1e-117	3	Amp			TR67	-		700070819	307	251/283	88	5e-80	3	Amp			TR67	-		529486158	317	247/276	89	5e-83	3	Amp

## Sheet: Group 4
	A genome (Ch length (bp): 744588157)												B genome (Ch length (bp): 673617499)												D genome (Ch length (bp): 509857067)
			BLASTn results												BLASTn results												BLASTn results
Marker	bin		Start position (bp)	Score	Identities (Query length)	Percentage	Expect	Syntenic Th. elongatum group				Marker	bin		Start position (bp)	Score	Identities (Query length)	Percentage	Expect	Syntenic Th. elongatum group				Marker	bin		Start position (bp)	Score	Identities (Query length)	Percentage	Expect	Syntenic Th. elongatum group
c770094	4AS3-0.76-1.00		6887650	145	101/107	94	7e-32	4	4EL			4C	-		10592429	726	384/390	98	0	4	4EL			4C	-		6037616	1047	528/528	100	0	4	4EL
c765452	4AS4-0.63-0.76		122736105	319	161/161	100	2e-84	4	4ES			TR131	-		30839217	109	121/143	84	1e-20	4	4ES			TR131	-		18725916	109	121/143	84	1e-20	4	4ES
c771467	4AL12-0.43-0.59		513288259	454	242/245	98	1e-125	4	4EL			c760004	4BS_4BS1-0.81-1.00		59594531	307	228/251	90	8e-81	4	4EL			c760004	4DS_4DS2-0.82-1.00		40656795	309	221/244	90	2e-81	4	4EL
c760004	4AL12-0.43-0.59		559044545	484	244/244	100	1e-134	4	4EL			c771467	C-4BS4-0.37		106859777	438	240/245	97	1e-120	4	4EL			c771467	4DS3-0.67-0.82		74374552	462	246/249	98	1e-127	4	4EL
TR131	-		582508062	101	120/143	83	2e-18	4	4ES			c765452	C-4BL1-0.71		424862093	278	156/161	96	7e-72	4	4ES			c765452	4DL9-0.31-0.56		343061378	295	158/161	98	3e-77	4	4ES
4C	-		597677983	781	505/544	92	0	4	4EL			c770094	4BL5-0.86-1.00		578043083	200	101/101	100	1e-48	4	4EL			c770094	4DL12-0.71-1.00		462835649	153	102/107	95	3e-34	4	4EL

## Sheet: Group 5
	A genome (Ch length (bp): 709773743)												B genome (Ch length (bp): 713149757)												D genome (Ch length (bp): 566080677)
			BLASTn results												BLASTn results												BLASTn results
Marker	bin		Start position (bp)	Score	Identities (Query length)	Percentage	Expect	Syntenic Th. elongatum group				Marker	bin		Start position (bp)	Score	Identities (Query length)	Percentage	Expect	Syntenic Th. elongatum group				Marker	bin		Start position (bp)	Score	Identities (Query length)	Percentage	Expect	Syntenic Th. elongatum group
TR759	-		397515227	184	123/133	92	9e-43	4	4EL			TR759	-		341530282	182	241/290	83	3e-42	4	4EL			TR759	-		299940216	192	136/149	91	4e-45	4	4EL
TR513	-		417051241	347	250/275	90	6e-92	5	5EL			TR513	-		373046255	339	249/275	90	1e-89	5	5EL			TR513	-		321903266	339	249/275	90	1e-89	5	5EL
TR764	-		466027716	115	104/109	95	3e-22	7	7EL			TR764	-		430741570	117	105/110	95	9e-23	7	7EL			TR764	-		364745816	117	105/110	95	9e-23	7	7EL
TR757	-		540062901	258	184/202	91	4e-65	5	5EL			TR757	-		515196920	226	198/226	87	1e-55	5	5EL			TR757	-		425850290	242	200/226	88	2e-60	5	5EL
TR471	-		559809731	428	216/216	100	1e-117	5	5ES			TR471	-		540255112	367	213/221	96	3e-98	5	5ES			TR471	-		443636699	404	213/216	98	1e-109	5	5ES
c764126	5AL10-0.57-0.78		561553309	274	147/150	98	1e-70	5	5EL			c764126	5BL14-0.75-0.76		541527247	297	150/150	100	7e-78	5	5EL			c764126	-		444710638	297	150/150	100	7e-78	5	5EL
TR128	-		570505617	418	211/211	100	1e-113	4,5	4ES, 5EL			TR128	-		551505947	379	206/211	97	1e-101	4,5	4ES,5EL			TR128	-		451681243	402	209/211	99	1e-109	4,5	4ES,5EL
c749645	5AL17-0.78-0.87		619679235	178	103/106	97	5e-42	5,7	5EL, 7ES			c749645	5BL16-0.79-1.00		612670392	165	104/109	95	7e-38	5,7	5EL, 7ES			c749645	5DL5-0.76-1.00		495615345	170	102/105	97	1e-39	5,7	5EL, 7ES

## Sheet: Group 6
	A genome (Ch length (bp): 618079260)												B genome (Ch length (bp): 720988478)												D genome (Ch length (bp): 473592718)
			BLASTn results												BLASTn results												BLASTn results
Marker	bin		Start position (bp)	Score	Identities (Query length)	Percentage	Expect	Syntenic Th. elongatum group				Marker	bin		Start position (bp)	Score	Identities (Query length)	Percentage	Expect	Syntenic Th. elongatum group				Marker	bin		Start position (bp)	Score	Identities (Query length)	Percentage	Expect	Syntenic Th. elongatum group
c747871	6AS_6AS5-0.65-1.00		18707002	270	181/196	92	2e-69	6	6ES			c747871	6BS_6BS-Sat		32329624	309	186/196	94	2e-81	6	6ES			c747871	6DS_6DS6-0.99-1.00		18013781	389	196/196	100	1e-105	6	6ES
TR88	-		52398149	551	290/294	98	1e-153	6	6ES			TR88	-		95327029	155	103/110	94	3e-34	6	6ES			TR88	-		41928088	178	103/106	97	2e-41	6	6ES
TR636	-		71537193	414	419/489	85	1e-112	2,6	2EL, 6EL, 6ES			TR636	-		127604664	361	392/462	84	4e-96	2,6	2EL, 6EL, 6ES			TR636	-		56909276	414	419/489	85	1e-112	2,6	2EL, 6EL, 6ES
TR90	-		77538459	103	237/290	82	2e-17	6	6ES			TR90			134825632	104	116/128	91	5e-15	6	6ES			TR90	-		60547366	104	116/128	91	5e-15	6	6ES
TR91	-		97987675	107	101/119	85	4e-16	6	6ES			TR91	-		156219114	103	100/116	86	5e-19	6	6ES			TR91	-		81589574	103	100/116	86	5e-19	6	6ES
TR92	-		105179069	250	132/134	98	4e-63	6	6ES			TR92	-		165330180	266	134/134	100	7e-68	6	6ES			TR92	-		87278803	234	130/134	97	3e-58	6	6ES
TR93	-		109495410	208	118/120	98	2e-50	6	6ES			TR93	-		174971670	196	114/118	97	1e-46	6	6ES			TR93	-		91080718	196	114/118	97	1e-46	6	6ES
BE498099	-		149955185	482	284/295	96	4e-133	6	6ES			BE498099	-		227097781	1050	582/582	100	0	6	6ES			BE498099	-		128259567	740	445/468	95	0	6	6ES
BE518349	-		414878346	632	358/362	99	3e-178	6	Amp			BE518349	-		467447910	603	352/362	97	1e-169	6	Amp			BE518349	6DL6-0.29-0.47		302037084	645	361/362	99	0	6	Amp
c741435	6AL_C-6AL4-0.55		455708288	147	103/105	98	2e-32	4	4EL			c741435	6BL_6BL5-0.40-1.00		506126376	137	102/105	97	2e-29	4	4EL			c741435	6DL_6DL6-0.29-0.47		318151462	155	102/103	99	7e-35	4	4EL
757249	6AL_6AL4-0.55-0.90		486963440	461	255/255	100	5e-127	6	Amp			757249	6BL_6BL5-0.40-1.00		523199994	390	239/255	94	7e-106	6	Amp			757249	6DL_6DL6-0.29-0.47		354842855	383	238/255	93	1e-103	6	Amp
755465	6AL_6AL8-0.90-1.00		557090166	392	233/242	96	2e-106	6	Amp			755465	6BL_6BL5-0.40-1.00		620261131	421	238/241	99	4e-115	6	Amp			755465	6DL_6DL11-0.74-0.80		411997219	408	235/241	98	3e-111	6	Amp
739776	6AL_6AL8-0.90-1.00		559401386	444	253/255	99	4e-122	6	Amp			739776	6BL_6BL5-0.40-1.00		624781352	260	181/202	90	9e-67	6	Amp			739776	6DL_6DL11-0.74-0.80		414464811	316	230/265	87	1e-83	6	Amp
742079	6AL_6AL8-0.90-1.00		573497661	351	196/197	99	6e-94	6	Amp			742079	6BL_6BL5-0.40-1.00		645534012	356	197/197	100	2e-95	6	Amp			742079	6DL_6DL11-0.74-0.80		428915188	338	193/197	98	4e-90	6	Amp
765143	6AL_6AL8-0.90-1.00		597034241	313	175/176	99	2e-82	6	Amp			765143	6BL_6BL5-0.40-1.00		685634011	284	170/177	96	8e-74	6	Amp			765143	6DL_6DL10-0.80-1.00		451750175	288	172/178	97	6e-75	6	Amp
725983	6AL_6AL8-0.90-1.00		604880963	293	191/213	90	2e-76	6	Amp			725983	6BL_6BL5-0.40-1.00		697760324	356	212/222	95	2e-95	6	Amp			725983	6DL_6DL10-0.80-1.00		458766034	378	217/222	98	5e-102	6	Amp
756643	6AL_6AL8-0.90-1.00		613488244	304	204/224	91	8e-80	6	Amp			756643	6BL_6BL5-0.40-1.00		712351562	419	232/232	100	2e-114	6	Amp			756643	6DL_6DL10-0.80-1.00		466782394	206	137/152	90	2e-50	6	Amp
760225	6AL_6AL8-0.90-1.00		613833683	205	115/116	99	6e-50	6	Amp			760225	6BL_6BL5-0.40-1.00		712993498	210	116/116	100	1e-51	6	Amp			760225	6DL_6DL10-0.80-1.00		467772545	210	116/116	100	1e-51	6	Amp

## Sheet: Group 7
	A genome (Ch length (bp): 736706236)												B genome (Ch length (bp): 750620385)												D genome (Ch length (bp): 638686055)
			BLASTn results												BLASTn results												BLASTn results
Marker	bin		Start position (bp)	Score	Identities (Query length)	Percentage	Expect	Syntenic Th. elongatum group				Marker	bin		Start position (bp)	Score	Identities (Query length)	Percentage	Expect	Syntenic Th. elongatum group				Marker	bin		Start position (bp)	Score	Identities (Query length)	Percentage	Expect	Syntenic Th. elongatum group
7C	-		55003229	367	188/189	99	2e-98	7	7ES			TR355	-		88561592	144	106/110	96	2e-14	7	7ES			7C	-		53261770	375	189/189	100	1e-101	7	7ES
TR451	-		101446104	124	103/106	97	2e-13	2,6	2EL, 6EL			TR151	-		106597463	222	289/348	83	1e-54	7	7ES, 7EL			TR335	-		72921548	140	105/119	88	7e-08	7	7ES
TR355	-		127770622	144	106/110	96	2e-14	7	7ES			TR451	-		446845873	128	103/107	96	2e-13	2,6	2EL, 6EL			TR355	-		126996735	144	106/110	96	2e-14	7	7ES
TR151	-		143355211	198	286/348	82	2e-47	7	7ES, 7EL			c753911	7BL_7BL2-0.33-0.63		477819302	176	104/104	100	2e-41	7	7EL			TR151	-		141355709	214	288/348	82	3e-52	7	7ES, 7EL
TR335	-		206924941	135	104/118	86	3e-14	7	7ES			TR335	-		730547035	145	103/111	93	2e-14	7	7ES			c753911	7DL_7DL5-0.30-0.61		454090031	168	103/105	98	5e-39	7	7EL
c753911	7AL_7AL1-0.39-0.71		543774355	168	102/104	98	5e-39	7	7EL			7C	-			-	-	-	-	7	7ES			TR451	-		-	-	-	-	-	2,6	2EL, 6EL
